# Supplementary material for: Optimized decomposition of fresh tomato remnants in facility soil
Source: Heliyon. 2024 Apr 14;10(8):e29590. doi: 10.1016/j.heliyon.2024.e29590 (PMC11036053; doi:10.1016/j.heliyon.2024.e29590)
Supplement: Multimedia component 1 [file mmc1.xlsx]

## Sheet: Remnant cutting length
	Residual remnant weight(g)（g）								Total Carbon amount(g)
Treatment	1	2	3	average	standard deviation	difference analysis		Treatment	1	2	3	average	standard deviation	difference analysis
0.5	0.52	0.58	0.529325	0.543108	0.0263627	c		0-1	0.1547	0.17429	0.154828	0.1613	0.01127	c
1	0.59	0.67	0.62419	0.628063	0.0327745	b		1-2	0.16006	0.187198	0.172401	0.1732	0.01358	bc
1.5	0.67	0.68	0.686013	0.678671	0.00660462	ab		2-3	0.186595	0.17986	0.18748	0.1846	0.00417	b
2	0.679385	0.73	0.708383	0.705922	0.0207368	a		3-4	0.2383	0.242579	0.24559	0.2422	0.00365	a
2.5	0.69	0.74	0.740208	0.723403	0.0236194	a		4-5	0.221973	0.246124	0.250412	0.2395	0.01533	a
	Decomposition rate(%)								Organic carbon breatkdown rate(%)
Treatment	1	2	3	average	standard deviation	difference analysis		Treatment	1	2	3	average	standard deviation	difference analysis
0-1	0.857923	0.84153	0.855376	85.161	0.88217	a		0-1	87.9705	86.4471	87.9605	87.4594	0.87664	a
1-2	0.838798	0.81694	0.829456	82.8398	1.09673	b		1-2	87.5531	85.4434	86.594	86.5302	1.05631	ab
2-3	0.81694	0.814208	0.812565	81.4571	0.22101	bc		2-3	85.4903	86.014	85.4209	85.6417	0.32426	b
3-4	0.814376	0.800546	0.806453	80.7125	0.69391	c		3-4	81.4675	81.1369	80.9023	81.1689	0.28394	c
4-5	0.811475	0.797814	0.797757	80.2349	0.79038	c		4-5	82.7393	80.8613	80.5278	81.3761	1.19224	c

## Sheet: Relative soil water content
Relative soil water content
	Residual remnant weight(g)（g）								Total Carbon amount(g)
Treatment	1	2	3	average	standard deviation	difference analysis		Treatment	1	2	3	average	standard deviation	difference analysis
0.6	1	1.11	1.06	1.0567	0.05508	a		0.6	0.2395	0.283605	0.26	0.261035	0.0180207	a
0.7	0.86	0.79	0.77	0.8067	0.04726	b		0.7	0.19909	0.19276	0.21	0.200617	0.00712051	b
0.8	0.6	0.59	0.66	0.6167	0.03786	c		0.8	0.1632	0.173075	0.17	0.168758	0.00412595	c
0.9	0.78	0.74	0.88	0.8	0.07211	b		0.9	0.17394	0.185	0.18	0.179647	0.00452213	bc
1	0.78	0.74	0.88	0.8	0.07211	b		1	0.17415	0.2128	0.19	0.192317	0.0158636	b
	Decomposition rate(%)								Organic carbon breatkdown rate(%)
Treatment	1	2	3	average	standard deviation	difference analysis		Treatment	1	2	3	average	standard deviation	difference analysis
0.6	0.726776	0.696721	0.711255	71.1584	1.22974	d		0.6	81.3764	77.9467	79.8089	79.7107	1.71692	c
0.7	0.765027	0.784153	0.790032	77.9738	1.06647	bc		0.7	84.5187	85.0109	83.6406	84.39	0.69416	b
0.8	0.836066	0.838798	0.82082	83.1895	0.829274	a		0.8	87.3095	88.8744	86.7566	87.6468	1.09846	a
0.9	0.786885	0.797814	0.760273	78.1658	1.58891	b		0.9	86.4743	85.6143	85.9776	86.0221	0.43174	ab
1	0.765027	0.740137	0.75018	75.1781	1.01212	c		1	86.458	83.4526	85.1986	85.0364	1.50927	b

## Sheet: Dosage of the microbial decompo
	Residual remnant weight(g)（g）								全碳Total Carbon amount(g)
Treatment	1	2	3	average	standard deviation	difference analysis		Treatment	1	2	3	average	standard deviation	difference analysis
0.01	1.6	1.7	1.54	1.6133	0.08083	a		0.01	0.37655	0.3519	0.36	0.362817	0.0102585	a
0.03	1.34	1.31	1.34	1.33	0.01732	b		0.03	0.299335	0.3213	0.31	0.310212	0.00896842	b
0.05	1.05	1.03	1.15	1.0767	0.06429	c		0.05	0.2575	0.2772	0.28	0.271567	0.0100121	c
0.07	0.79	0.81	0.87	0.8233	0.04163	d		0.07	0.217485	0.21084	0.22	0.216108	0.00386418	d
0.09	0.9	0.87	0.85	0.8733	0.02517	d		0.09	0.22446	0.21692	0.21	0.217127	0.00590508	d
	腐解率Decomposition rate(%)								碳分解率Organic carbon breatkdown rate(%)
Treatment	1	2	3	average	standard deviation	difference analysis		Treatment	1	2	3	average	standard deviation	difference analysis
0.01	0.562657	0.535519	0.578054	55.8743	2.15356	d		0.01	70.7247	72.6361	72.0022	71.7877	0.97357	d
0.03	0.632638	0.642077	0.635122	63.6612	0.48926	c		0.03	76.7219	75.0122	75.8988	75.8776	0.85506	c
0.05	0.713258	0.718579	0.687016	70.6284	1.68978	b		0.05	79.9798	78.4469	78.2251	78.8839	0.95549	b
0.07	0.783528	0.778689	0.761554	77.459	1.1546	a		0.07	83.0881	83.6047	82.8909	83.1946	0.36864	a
0.09	0.753699	0.762295	0.766793	76.0929	0.66532	a		0.09	82.5459	83.1344	83.6676	83.116	0.56108	a

## Sheet: Soil temperature
	Residual remnant weight(g)								全碳Total Carbon amount(g)
Treatment	1	2	3	average	standard deviation	difference analysis		Treatment	1	2	3	average	standard deviation	difference analysis
30℃	1.68	1.79	1.77	1.7467	0.05859	ab		30℃	0.4578	0.412595	0.427455	0.432617	0.0188123	a
35℃	1.84	1.77	1.97	1.86	0.10149	a		35℃	0.33856	0.33453	0.38218	0.351757	0.0215754	b
40℃	1.72	1.48	1.69	1.63	0.13077	b		40℃	0.31562	0.30266	0.34814	0.32214	0.019131	b
45℃	1.31	1.24	1.12	1.2233	0.09609	c		45℃	0.260035	0.23622	0.2184	0.238218	0.0170561	c
50℃	1.28	1	1.22	1.1667	0.14742	c		50℃	0.30912	0.2115	0.25132	0.257313	0.0400779	c
55℃	1.3	1.14	1.33	1.2567	0.10214	c		55℃	0.3146	0.24339	0.34314	0.300377	0.0419463	bc
60℃	1.3	1.14	1.33	1.2567	0.10214	c		60℃	0.3122	0.3619	0.325005	0.333035	0.0210695	b
	Decomposition rate(%)								Organic carbon breatkdown rate(%)
Treatment	1	2	3	average	standard deviation	difference analysis		Treatment	1	2	3	average	standard deviation	difference analysis
30℃	0.540984	0.510929	0.516393	52.2769	1.30717	cd		30℃	64.4012	67.9164	66.7609	66.3595	1.79162	d
35℃	0.497268	0.516393	0.461749	49.1803	2.26408	d		35℃	73.6734	73.9868	70.2815	72.6472	2.05477	c
40℃	0.530055	0.595628	0.538251	55.4645	2.91723	bc		40℃	75.4572	76.465	72.9285	74.9502	1.82197	c
45℃	0.642077	0.661202	0.693989	66.5756	2.14364	a		45℃	79.7795	81.6314	83.0171	81.476	1.62436	a
50℃	0.650273	0.726776	0.666667	68.1239	3.28879	a		50℃	75.9627	83.5537	80.4572	79.9912	3.81689	ab
55℃	0.644809	0.688525	0.636612	65.6648	2.27869	a		55℃	75.5365	81.0739	73.3173	76.6426	3.99483	bc
60℃	0.617486	0.579235		59.8361	1.74236	b		60℃	75.7232	71.8585	74.7274	74.103	2.00659	c
			0.614754

## Sheet: temperature
	temperature（°C）
	Date	Outside the shed house	Inside the shed house	At 10cm deep soil	At 25cm deep soil
	2017-08-07	35	65.7	55.9	47.6
	2017-08-08	34	65.1	55.7	49.2
	2017-08-09	34	55.2	49	47.8
	2017-08-10	33	59.7	51.2	46.3
	2017-08-11	35	66.5	56.2	44.2
	2017-08-12	32	53.9	52.3	46.1
	2017-08-13	25	49.6	45.8	44.9
	2017-08-14	27	45.3	43.6	39.5
	2017-08-15	30	53.4	52.1	39.6
	2017-08-16	31	60.3	56.3	42.3
	2017-08-17	29	50.7	46.8	40.3
	2017-08-18	29	49.2	44.3	39.8
	2017-08-19	29	46.7	42.8	40.3
	2017-08-20	30	61.2	57.6	45.9
	2017-08-21	32	60.3	59.1	45.5
	2017-08-22	34	59.8	57.6	44.8
